# Supplementary material for: Does Vitamin D Work Synergistically with Anti-Asthmatic Drugs in Airway Remodeling?
Source: Int J Mol Sci. 2022 Oct 24;23(21):12798. doi: 10.3390/ijms232112798 (PMC9656909; doi:10.3390/ijms232112798)
Supplement: Supplementary file 1 [file ijms-23-12798-s001.zip]

Archive with 1 entries (1 files):
- ijms-1971476-supplementary.pdf
